# Supplementary material for: Biodegradable Polyurethane Derived from Hydroxylated Polylactide with Superior Mechanical Properties
Source: Polymers (Basel). 2024 Jun 26;16(13):1809. doi: 10.3390/polym16131809 (PMC11243797; doi:10.3390/polym16131809)
Supplement: Supplementary file 1 [file polymers-16-01809-s001.zip]

Archive with 1 entries (1 files):
- polymers-3038226-supplementary.pdf
